# Supplementary material for: Formation of free-floating planetary mass objects via circumstellar disk encounters
Source: Sci Adv. 2025 Feb 26;11(9):eadu6058. doi: 10.1126/sciadv.adu6058 (PMC11864182; doi:10.1126/sciadv.adu6058)
Supplement: Supplementary file 2 — Movies S1 and S2 [file sciadv.adu6058_movies_s1_and_s2.zip]

Archive with 2 entries (2 files):
- adu6058_movie_s1.mp4
- adu6058_movie_s2.mp4
